# Supplementary material for: Gastrointestinal Dysfunction in Patients with Duchenne Muscular Dystrophy
Source: PLoS One. 2016 Oct 13;11(10):e0163779. doi: 10.1371/journal.pone.0163779 (PMC5063332; doi:10.1371/journal.pone.0163779)
Supplement: S1 Table — Data used for analysis sorted by study subject number. DID score: Duchenne muscular dystrophy Impairment and Dependency on care score; PEG: Percutaneous endoscopic gastrostomy use for feeding; tlag: Gastric emptying lag time in minutes; thalf: Gastric emptying half time in minutes; gec: Gastric emptying coefficient; OCTT: Oro-cecal transit time, hours; CTT Colonic transit time, hours; Ventilation: Ventilatory support is coded as follows 0 = no ventilation, 1 = ventilatory support during night time only (non invasive), 2 = ventilatory support during 24 hours a day (non invasive), 3 = permanent ventilatory support by means of tracheostomy; constipation = Binary result for constipation based on the Rome III criteria for constipation and the absence for criteria of irritable bowel syndrome; SF-LDQ: Short-Form Leeds Dyspepsia Questionnaire; GCSI: Gastroparesis Cardinal Symptom Index (XLSX) [file pone.0163779.s001.xlsx]

## Sheet: Sheet1
subject	age	DID score	laxtive use	ace-inhibitor use	clysma use	prokinetic medication use	PEG	tlag	thalf	gec	OCTT	CTT	ventilation	constipation score total	Sum SF-LDQ	Sum GCSI
1	24	7.13	1	0	0	1	0	123.127	186.175	2.8622	7.25	31	0	TRUE	10	9
2	16	6.88	0	0	0	0	0	122.114	179.76	3.40286	5.25	50	0	FALSE	0	0
3	16	6.88	0	1	0	0	0.0714286	148.194	199.399	2.59824	7.75	82	0	FALSE	4	1
4	21	8.13	1	1	0	1	0	201.809	364.834	2.30259	5.33333	55	1	TRUE	1	5
5	27	7.5	0	1	0	0	0	128.781	188.125	0.0109399	6.75	31	1	FALSE	7	6
6	22	7.75	1	0	1	1	1	97.7778	129.31	3.77345	4	79	1	TRUE	3	16
7	23	8.5	1	1	1	1	0	205.507	260.892	2.30259	8.75	43	1	TRUE	1	10
8	24	8.88	1	1	0	1	1	72.7821	114.335	2.99022	5	93	1	TRUE	3	16
9	25	7.75	0	0	0	0	0	113.033	166.718	3.70155	4.8333	38	1	FALSE	2	7
10	23	9	1	0	1	1	0	133.328	187.006	2.99823	7	79	1	TRUE	3	7
11	31	7.38	1	0	0	1	0	172.275	240.84	2.69463	4.91667	60	1	TRUE	1	6
12	33	6.63	0	0	0	0	0	104.192	169.427	3.08283	5.91667	60	0	FALSE	8	10
13	36	9.5	0	0	0	0	1	102.64	125.133	3.78373	6.8333	84	3	FALSE	3	20
14	34	9.5	1	1	0	1	1	91.8571	114.082	4.72295	6.3333	122	3	TRUE	5	15
15	33	9	1	0	0	1	0	na	na	na	5.3333		3	TRUE	6	24
16	26	9.13	1	1	1	1	1	97.2089	121.327	2.87187	4.16667	53	3	TRUE	4	19
17	38	8.5	0	1	0	0	0	98.0372	148.786	3.3628	7.33333	31	2	TRUE	2	6
18	22	6.5	1	0	0	1	0	139.362	202.769	2.66514	5	60	0	TRUE	7	15
19	21	6.63	0	1	0	0	0	131.988	184.761	2.93119	6.25	34	1	TRUE	2	4
20	27	6.88	1	1	0	1	0	150.443	206.185	2.55334	13	122	1	TRUE	7	8
21	23	8.25	1	1	0	1	0	122.781	173.208	2.92799	10.5	55	1	TRUE	5	17
22	11	6.25	0	0	0	0	0	133.998	204.67	2.72195	10.25	67	0	FALSE	3	13
23	9	1.38	0	0	0	0	0	137.97	181.967	2.30259	10.1667	58	0	FALSE	1	2
24	28	9.13	1	0	0	1	1	133.832	181.683	2.97808	2.5		2	TRUE	5	20
25	25	8.88	1	0	0	1	1	174.803	247.474	2.30259	na	53	2	TRUE	1	14
26	22	7.13	1	0	1	1	0	184.65	229.451	2.19956	5.6667	98	0	TRUE	5	13
27	25	8.13	1	0	1	1	0	155.36	210.612	2.63333	8	98	2	TRUE	2	9
28	16	8	1	0	0	1	0	99.3218	130.736	3.50856	9.8333	22	1	TRUE	10	11
29	19	7.75	1	0	0	1	1	153.081	190.829	2.65465	5	96	1	TRUE	1	6
30	31	9.25	1	0	0	1	0	124.007	176.812	3.44521	4.91667		2	TRUE	3	9
31	18	7.13	1	0	0	1	0	214.576	354.101	2.30259	6.41667	80	0	TRUE	7	25
32	19	7.63	0	0	0	0	0	229.501	286.391	3.03735	5.5	48	0	FALSE	0	0
33	17	7.88	0	0	0	0	1	198.206	244.611	2.30259	11.1667	62	1	FALSE	1	7
na= non applicable (i.e. missing data/test)
